# Supplementary material for: Distinct Responses to IL4 in Macrophages Mediated by JNK
Source: Cells. 2023 Apr 11;12(8):1127. doi: 10.3390/cells12081127 (PMC10136765; doi:10.3390/cells12081127)
Supplement: Supplementary file 1 [file cells-12-01127-s001.zip]

Archive with 1 entries (1 files):
- cells-2244289-supplementary.pdf
